# Supplementary material for: In-Liquid Plasma Process for Size- and Shape-Controlled Synthesis of Silver Nanoparticles by Controlling Gas Bubbles in Water
Source: Materials (Basel). 2018 May 25;11(6):891. doi: 10.3390/ma11060891 (PMC6025040; doi:10.3390/ma11060891)
Supplement: Supplementary file 1 [file materials-11-00891-s001.zip]

Archive with 5 entries (5 files):
- Finally Revised MS without Track Changes_materials-301951.docx
- supplementary file S1 S2 S3.docx
- supplementary file Video S1 bubble formstion of  20us voltage pulse width.avi
- supplementary file Video S2 bubble formation of 40us voltage pulse width.avi
- supplementary file Video S3 bubble formation of 60us voltage pulse width.avi
